# Supplementary material for: Virome assembly and annotation in brain tissue based on next‐generation sequencing
Source: Cancer Med. 2020 Aug 1;9(18):6776–90. doi: 10.1002/cam4.3325 (PMC7520322; doi:10.1002/cam4.3325)
Supplement: Supplementary file 3 — Supplementary Material [file CAM4-9-6776-s003.xlsx]

## Sheet: Supplemental Table 3
Supplemental 5. The list of detected viruses from all the GBM samples used in this study. Samples are organized by sample types following the name convention in Supplemental Table 1, organized by one category per sheet. The virus was detected via READSCAN as described in the method section in the manuscript.

## Sheet: Sheet1
Name	ERR1018443	Name	ERR1018444	Name	ERR1018445	Name	ERR1018446	Name	ERR1018447	Name	ERR1018449	Name	ERR1018450	Name	ERR1018451	Name	ERR1018452	Name	ERR1018453	Name	ERR1018454	Name	ERR1018455	Name	ERR1018456	Name	ERR1018457	Name	ERR1018458	Name	ERR1018459	Name	ERR1018460	Name	SRR1521352	Name	SRR1521353	Name	SRR1521354	Name	SRR1521355	Name	SRR1521356	Name	SRR1521357	Name	SRR1521358	Name	SRR1521359
Human papillomavirus type 16	9516	LNras*SN acutely transforming retrovirus	4668	Human papillomavirus type 16	864	Bovine viral diarrhea virus 1	2250	LNras*SN acutely transforming retrovirus	1220	LNras*SN acutely transforming retrovirus	3095	LNras*SN acutely transforming retrovirus	32	LNras*SN acutely transforming retrovirus	4502	Human papillomavirus type 16	1980	LNras*SN acutely transforming retrovirus	2011	Human papillomavirus type 16	1842	LNras*SN acutely transforming retrovirus	1229	LNras*SN acutely transforming retrovirus	2572	Human papillomavirus type 16	11544	LNras*SN acutely transforming retrovirus	1548	LNras*SN acutely transforming retrovirus	4132	LNras*SN acutely transforming retrovirus	1820	Enterobacteria phage phiX174	78343	Enterobacteria phage phiX174	71180	Enterobacteria phage phiX174	53706	Enterobacteria phage phiX174	54029	Enterobacteria phage phiX174	66741	Enterobacteria phage phiX174	52689	Enterobacteria phage phiX174	49103	Enterobacteria phage phiX174	132483
Bovine viral diarrhea virus 1	2237	Human papillomavirus type 16	1812	LNras*SN acutely transforming retrovirus	643	LNras*SN acutely transforming retrovirus	1146	Human papillomavirus type 16	980	Bovine viral diarrhea virus 1	2229	Human papillomavirus type 16	26	Human papillomavirus type 16	2154	Bovine viral diarrhea virus 1	1963	Human endogenous retrovirus K	1228	LNras*SN acutely transforming retrovirus	1842	Human papillomavirus type 16	758	Human papillomavirus type 16	1670	Bovine viral diarrhea virus 1	2247	Bovine viral diarrhea virus 1	875	Bovine viral diarrhea virus 1	2435	Human papillomavirus type 16	1490	Hepatitis C virus	3914	Human papillomavirus type 16	3280	Hepatitis C virus	2447	Hepatitis C virus	3329	Human papillomavirus type 16	2696	Hepatitis C virus	2234	Hepatitis C virus	1859	Human papillomavirus type 16	1916
Bovine viral diarrhea virus-1 strain CP821	777	Bovine viral diarrhea virus 1	1382	Human endogenous retrovirus K	618	Human papillomavirus type 16	1104	Bovine viral diarrhea virus 1	560	Human papillomavirus type 16	1870	Human endogenous retrovirus K	13	Bovine viral diarrhea virus 1	1401	Human endogenous retrovirus K	1875	Human papillomavirus type 16	1128	Bovine viral diarrhea virus 1	825	Bovine viral diarrhea virus 1	698	Bovine viral diarrhea virus 1	989	Human endogenous retrovirus K	968	Human endogenous retrovirus K	360	Human endogenous retrovirus K	2041	Bovine viral diarrhea virus 1	1363	Influenza A virus	3228	Bovine viral diarrhea virus 1	700	Influenza A virus	2004	Influenza A virus	3072	Human endogenous retrovirus K	1220	Influenza A virus	2172	Human papillomavirus type 16	1846	Hepatitis C virus	1158
Human endogenous retrovirus K	756	Human endogenous retrovirus K	789	Bovine viral diarrhea virus 1	442	Human endogenous retrovirus K	1027	Human endogenous retrovirus K	177	Human endogenous retrovirus K	768	Bovine viral diarrhea virus 1	11	Human endogenous retrovirus K	967	LNras*SN acutely transforming retrovirus	987	Bovine viral diarrhea virus 1	1065	Human endogenous retrovirus	135	Human endogenous retrovirus K	228	Human endogenous retrovirus	323	Bovine viral diarrhea virus-1 strain CP821	862	Human endogenous retrovirus	331	Human papillomavirus type 16	1028	Human endogenous retrovirus K	638	Human endogenous retrovirus K	3086	Hepatitis C virus	531	Human papillomavirus type 16	1614	Human papillomavirus type 16	2664	Bovine viral diarrhea virus 1	617	Human papillomavirus type 16	1932	Influenza A virus	1608	Influenza A virus	996
LNras*SN acutely transforming retrovirus	425	Feline leukemia virus	547	Bovine viral diarrhea virus-1 strain CP821	91	Feline leukemia virus	393	Human endogenous retrovirus	151	Human endogenous retrovirus	657	Human endogenous retrovirus	11	Feline leukemia virus	355	Feline leukemia virus	375	Feline leukemia virus	329	Feline leukemia virus	128	Human endogenous retrovirus	205	Human endogenous retrovirus K	316	LNras*SN acutely transforming retrovirus	738	Human papillomavirus type 16	235	Human endogenous retrovirus	493	Feline leukemia virus	297	Human papillomavirus type 16	2088	Influenza A virus	528	Human immunodeficiency virus 1	897	Human endogenous retrovirus K	2473	Hepatitis C virus	605	Bovine viral diarrhea virus 1	1040	Human endogenous retrovirus K	1006	Human endogenous retrovirus K	982
AKT8 retrovirus	344	Abelson murine leukemia virus	377	Human endogenous retrovirus	86	Human endogenous retrovirus	312	Abelson murine leukemia virus	118	Feline leukemia virus	543	Human herpesvirus 1	2	Bovine viral diarrhea virus-1 strain CP821	337	Human endogenous retrovirus	210	Human endogenous retrovirus	257	Bovine viral diarrhea virus-1 strain CP821	98	Feline leukemia virus	167	Abelson murine leukemia virus	277	AKT8 retrovirus	695	Abelson murine leukemia virus	148	Feline leukemia virus	327	Human endogenous retrovirus	240	Human immunodeficiency virus 1	1454	Human endogenous retrovirus K	431	Bovine viral diarrhea virus 1	800	Human immunodeficiency virus 1	1239	Influenza A virus	480	Human immunodeficiency virus 1	853	Bovine viral diarrhea virus 1	946	Bovine viral diarrhea virus 1	706
Human endogenous retrovirus	181	Human endogenous retrovirus	372	Feline leukemia virus	79	Abelson murine leukemia virus	124	Feline leukemia virus	85	Abelson murine leukemia virus	277			Human endogenous retrovirus	322	Abelson murine leukemia virus	114	Abelson murine leukemia virus	126	Human endogenous retrovirus K	63	Bovine viral diarrhea virus-1 strain CP821	122	Feline leukemia virus	250	Abelson murine leukemia virus	262	Feline leukemia virus	111	Bovine viral diarrhea virus-1 strain CP821	207	Bovine viral diarrhea virus-1 strain CP821	101	Bovine viral diarrhea virus 1	835	Human immunodeficiency virus 1	205	Torque teno virus	456	Bovine viral diarrhea virus 1	652	LNras*SN acutely transforming retrovirus	276	Human endogenous retrovirus K	535	Human immunodeficiency virus 1	675	Human immunodeficiency virus 1	443
Abelson murine leukemia virus	139	Bovine viral diarrhea virus-1 strain CP821	221	AKT8 retrovirus	26	Bovine viral diarrhea virus-1 strain CP821	71	Bovine viral diarrhea virus-1 strain CP821	72	Bovine viral diarrhea virus-1 strain CP821	134			Abelson murine leukemia virus	118	Bovine viral diarrhea virus-1 strain CP821	67	AKT8 retrovirus	66			AKT8 retrovirus	28	Bovine viral diarrhea virus-1 strain CP821	111	Feline leukemia virus	136	Bovine viral diarrhea virus-1 strain CP821	46	AKT8 retrovirus	38	AKT8 retrovirus	27	Human herpesvirus 1	736	LNras*SN acutely transforming retrovirus	106	Human herpesvirus 1	442	Torque teno virus	618	AKT8 retrovirus	258	Human herpesvirus 1	425	Human herpesvirus 1	326	Human herpesvirus 1	227
Feline leukemia virus	55	AKT8 retrovirus	86	Human herpesvirus 1	3	AKT8 retrovirus	45			AKT8 retrovirus	37			AKT8 retrovirus	75	AKT8 retrovirus	30	Bovine viral diarrhea virus-1 strain CP821	66			Human immunodeficiency virus 1	1	AKT8 retrovirus	33	Moloney murine sarcoma virus	36	AKT8 retrovirus	22	Human herpesvirus 1	3	Hepatitis C virus	1	Torque teno virus	729	Human herpesvirus 1	100	Enterobacteria phage M13	188	Human herpesvirus 1	610	Human immunodeficiency virus 1	235	Torque teno virus	392	Torque teno virus	305	Torque teno virus	225
Moloney murine sarcoma virus	8	Human herpesvirus 1	2							Human herpesvirus 1	2			Bovine viral diarrhea virus 2	7	Human herpesvirus 1	7	Human herpesvirus 1	1					Human herpesvirus 1	1	Human endogenous retrovirus	3							Enterobacteria phage M13	255	Torque teno virus	96	Human endogenous retrovirus K	171	AKT8 retrovirus	250	Torque teno virus	127	Bovine viral diarrhea virus-1 strain CP821	146	Enterobacteria phage M13	121	Bovine viral diarrhea virus-1 strain CP821	128
Harvey murine sarcoma virus	5									Human immunodeficiency virus 1	1			Human herpesvirus 1	5											Human herpesvirus 1	1							Equid herpesvirus 1	225	AKT8 retrovirus	58	Equid herpesvirus 1	136	Enterobacteria phage M13	214	Human herpesvirus 1	118	Enterobacteria phage M13	136	Bovine viral diarrhea virus-1 strain CP821	115	AKT8 retrovirus	120
Human herpesvirus 1	1																																	Bovine viral diarrhea virus-1 strain CP821	202	Bovine viral diarrhea virus-1 strain CP821	53	Simian-Human immunodeficiency virus	131	Equid herpesvirus 1	188	Bovine viral diarrhea virus-1 strain CP821	106	Equid herpesvirus 1	122	Equid herpesvirus 1	101	LNras*SN acutely transforming retrovirus	89
																																		AKT8 retrovirus	162	Enterobacteria phage M13	29	LNras*SN acutely transforming retrovirus	114	LNras*SN acutely transforming retrovirus	129	Feline leukemia virus	52	LNras*SN acutely transforming retrovirus	67	Simian-Human immunodeficiency virus	99	Enterobacteria phage M13	79
																																		LNras*SN acutely transforming retrovirus	126	Equid herpesvirus 1	27	Bovine viral diarrhea virus-1 strain CP821	89	Bovine viral diarrhea virus-1 strain CP821	119	Human endogenous retrovirus	42	AKT8 retrovirus	63	AKT8 retrovirus	86	Equid herpesvirus 1	65
																																		Enterobacteria phage f1	66	Feline leukemia virus	22	AKT8 retrovirus	59	Enterobacteria phage f1	60	Enterobacteria phage M13	40	Enterobacteria phage f1	40	LNras*SN acutely transforming retrovirus	76	Feline leukemia virus	26
																																		Abelson murine leukemia virus	63	Enterobacteria phage f1	7	Enterobacteria phage f1	57	Feline leukemia virus	23	Equid herpesvirus 1	28	Feline leukemia virus	28	Enterobacteria phage f1	33	Enterobacteria phage f1	17
																																		Feline leukemia virus	34	Human endogenous retrovirus	7	Feline leukemia virus	19	Human coxsackievirus B3	14	Enterobacteria phage f1	10	Shigella phage SfX	9	Feline leukemia virus	22	Moloney murine sarcoma virus	15
																																		Shigella phage SfX	20			Human endogenous retrovirus	6	Enterobacteria phage lambda	7	Human coxsackievirus B3	4	Human coxsackievirus B3	4	Enterobacteria phage lambda	7	Human endogenous retrovirus	3
																																		Human coxsackievirus B3	14			Enterobacteria phage lambda	4	Shigella phage SfX	7			Enterobacteria phage lambda	2	Moloney murine sarcoma virus	6	Human coxsackievirus B3	2
																																		Rous sarcoma virus	11			Human coxsackievirus B3	2	Harvey murine sarcoma virus	2					Shigella phage SfX	5
																																		Harvey murine sarcoma virus	4											Human coxsackievirus B3	2
																																		Enterobacteria phage lambda	2											Harvey murine sarcoma virus	1
																																		Human endogenous retrovirus	2											Human endogenous retrovirus	1
[truncated: 170 more columns]
